# Supplementary material for: Drivers and distribution of soil arsenic in China’s yellow river irrigation area by machine learning
Source: iScience. 2026 Jul 9;29(8):116693. doi: 10.1016/j.isci.2026.116693 (PMC13380747; doi:10.1016/j.isci.2026.116693)
Supplement: Data S1. Source data for all graphs in the main figures, related to Figures 2, 3, 4, and 5 [file mmc2.xlsx]

## Sheet: Sheet1
FID	FID2	As	longitude	latitude	pH	SOM	AVP	RAP	SCH	CEC	WSN	BD	AAGT	AARH	AAT	AAW	AE	AMP	AP	ASD	Aspect	ATSR	Curvature	DEM	EM	erosion	GDP	NDVI	POP	SD	Slope	DRO	DRI	DH	DM	DRA	LU	gravel	sand	silt	clay	OC	BS	TEB	CaCO3	CaSO4	ESP	ECE
2	2	10.2	105.417	37.0698	7.86	24.5	65.7	167	1.2	11.5	139	1.14	11.8927	50.0147	8.50928	2.72962	1333.79	830.859	277.509	2624.76	209.055	5813.22	0.247646	1693	8.64394	23	529	0.0964706	107	1.0372	2.39008	245.513	2923.27	4936.93	6616.69	3326.36	1	7	41	38	21	0.46	100	27.4	12	0.1	2	0.3
3	3	11.9	105.418	37.0719	7.66	21.7	58.2	127	1.4	14.3	183	1.37	11.8927	50.0147	8.50928	2.72962	1333.79	830.859	277.509	2624.76	161.565	5813.22	-0.123823	1688	6.96165	23	386	0.143529	78	3.8141	0.734494	2975.15	4985.07	4487.07	3460.72	4593.32	1	7	41	38	21	0.46	100	27.4	12	0.1	2	0.3
4	4	10.7	105.421	37.072	8.17	22.1	31.7	406	1.3	9.5	182	1.39	11.8927	50.0147	8.50928	2.72962	1333.79	830.859	277.509	2624.76	305.538	5813.22	-0.123823	1692	5.75975	23	386	0.101176	78	1.12186	1.99734	641.158	2188.36	3901.78	5509.88	4118.13	2	5	76	12	12	0.36	97	8.4	3	0	7	0.2
9	9	7.21	105.265	36.9	8.38	7.85	22.6	166	3.1	9.8	126	1.34563	11.6247	50.3569	8.36123	2.62923	1295.15	825.748	273.065	2578.21	273.366	5777.65	-0.247646	1735	9.3612	11	560	0.0917647	115	2.40804	3.94932	1414.63	3163.42	4593.38	1756.33	15658.4	2	10	39	42	19	1.15	100	27	3	0	1	0.3
11	11	7.54	105.142	37.0247	8.27	12.1	32.4	153	1.5	7.7	149	1.3879	11.9367	49.5803	8.51472	2.57802	1313.61	829.788	242.913	2608.86	180	5803.93	0.123823	1703	9.0255	11	533	0.138824	109	1.33412	0.929039	543.263	2197.92	6939.75	5514.3	21342.6	2	7	41	38	21	0.46	100	27.4	12	0.1	2	0.3
18	18	9.68	105.597	37.3319	8.26	16.6	21.4	111	1.5	8.6	165	1.55583	13.8546	48.3961	10.3767	2.40753	1421.75	869.157	203.552	2664.5	225	5886.87	-0.123823	1329	8.453	21	347	0.105882	70	0.660412	0.985384	829.541	505.357	3975.52	2161.83	6802.09	1	7	41	38	21	0.46	100	27.4	12	0.1	2	0.3
21	21	7.82	105.523	36.9586	8.37	8.58	8.9	128	1.1	8.5	154	1.5629	12.5016	49.8421	9.31429	2.62934	1339.58	844.101	273.901	2578.13	8.1301	5799.94	-0.371469	1570	5.17295	13	700	0.115294	142	1.67185	3.28135	1597.58	1744.94	1863.75	6167.9	6889.76	2	6	36	43	21	0.65	100	24.3	7	0	1	0.4
26	26	10.9	105.161	37.4987	8.21	30.1	47.9	323	1.5	12.1	144	1.31	14.1225	46.8994	10.62	2.24764	1432.27	878.364	162.184	2694.37	180	5914.08	0	1226	0.752301	21	476	0.251765	98	0.0279317	0.929039	603.821	2796.17	5172.44	1506.51	8424.17	2	10	29	50	21	1.12	100	24.1	9.3	0	1	0.3
32	32	10.7	105.109	37.4678	7.75	12.9	30.2	132	1.1	11.7	138	1.23	14.1768	46.7988	10.6714	2.23036	1426.86	878.236	157.303	2682.59	188.13	5907.96	0	1222	1.82367	21	395	0.218824	81	0.0353345	1.64202	1061.98	561.094	3062.11	3831.23	7876.76	2	10	29	50	21	1.12	100	24.1	9.3	0	1	0.3
34	34	10.9	105.097	37.4664	8.18	9.69	34.8	284	1.4	10.7	157	1.29	14.1866	46.7425	10.6829	2.22626	1426.51	878.328	155.877	2682.14	225	5907.9	-0.123823	1229	1.67462	21	393	0.261176	81	0.0435703	1.31374	1106.79	857.495	2920.88	4180.37	7910.03	2	10	29	50	21	1.12	100	24.1	9.3	0	1	0.3
39	39	10.9	105.354	37.5383	7.86	16.5	34.1	288	1.4	10.5	139	1.09	14.1927	47.1884	10.7091	2.25695	1445.71	880.418	164.809	2707.22	341.565	5922.79	0.247646	1207	0.710675	21	397	0.237647	81	0.137376	1.46875	1506.37	727.591	2437.28	4655.35	7498.27	2	10	29	50	21	1.12	100	24.1	9.3	0	1	0.3
41	41	10.7	105.365	37.5212	8.26	11.5	73.1	348	1.4	14.5	171	1.09	14.2129	47.2343	10.7265	2.2561	1445.5	880.53	165.187	2704.54	8.1301	5921.59	-0.247646	1203	1.55813	21	400	0.261176	82	0.112737	1.64202	1024.09	1164.6	2881.56	4501.56	7978.55	2	10	29	50	21	1.12	100	24.1	9.3	0	1	0.3
43	43	11	105.211	37.529	7.98	11.6	28.6	393	1.4	10.3	182	1.11	14.1077	46.9477	10.6132	2.25579	1437.17	878.9	163.912	2703.03	-1	5919.03	0	1226	1.15317	21	534	0.223529	109	0.082226	0	1756.58	1285.57	2162.23	5478.23	7305.97	2	10	29	50	21	1.12	100	24.1	9.3	0	1	0.3
46	46	12.3	105.228	37.5558	7.65	8.19	27	191	1.4	14.6	134	1.17	14.0787	46.8377	10.6034	2.26121	1441.51	879.2	162.371	2714.14	135	5925.01	0	1220	1.39273	21	388	0.247059	79	0.0323041	0.32849	679.427	1902.67	6199.2	7359.47	14246.1	2	10	29	50	21	1.12	100	24.1	9.3	0	1	0.3
47	47	12.5	105.19	37.5442	7.78	6.77	40.1	283	1.2	12.1	126	1.26	14.076	46.7927	10.5957	2.25837	1439.05	878.873	161.986	2710.92	63.4349	5923.1	0.123823	1220	1.35163	21	394	0.204706	81	0.165693	1.03867	312.884	1594.21	6192.09	7016.16	14529.6	2	10	29	50	21	1.12	100	24.1	9.3	0	1	0.3
48	48	10.9	105.27	37.5315	8.35	12.5	30	178	0.9	11.1	132	1.33	14.1354	47.0692	10.6425	2.25845	1440.02	879.45	164.963	2703.74	108.435	5919.93	-0.123823	1215	1.26148	21	393	0.228235	80	0.139681	0.734494	450.582	900.41	7338.85	7580.44	10563.4	2	10	29	50	21	1.12	100	24.1	9.3	0	1	0.3
56	56	11.9	105.958	37.9526	8.25	9.32	19.4	223	1.8	14.5	123	1.39	14.2006	47.4551	10.7329	1.93547	1495.17	888.12	170.822	2826.19	198.435	5979.92	0.123823	1137	1.8214	21	775	0.214118	144	0.0519567	0.734494	63.2641	806.693	7991.1	7700.22	11167.2	2	10	29	50	21	1.12	100	24.1	9.3	0	1	0.3
58	58	10.6	105.963	37.949	7.89	9.45	53.1	303	1.6	8.6	185	1.24	14.2006	47.4551	10.7329	1.93547	1495.17	888.12	170.822	2826.19	59.0362	5979.92	0	1132	1.98318	21	775	0.242353	144	0.117724	1.35416	56.0924	758.781	8127.24	7653.67	11245.2	2	14	44	35	21	0.75	100	26.8	15	0	2	0.2
61	61	11.5	105.949	37.9455	7.58	11.1	42.3	369	1.2	12.6	194	1.38	14.1716	47.4181	10.7105	1.94641	1494.35	887.611	170.492	2826.15	351.87	5979.48	-0.247646	1134	2.03825	21	775	0.204706	144	0.376224	1.64202	587.05	1490.42	8017.89	8384.13	11627	2	14	44	35	21	0.75	100	26.8	15	0	2	0.2
62	62	10.4	105.949	37.9491	8.26	9.42	71.4	168	1.4	9.8	197	1.18	14.1716	47.4181	10.7105	1.94641	1494.35	887.611	170.492	2826.15	45	5979.48	0	1136	2.48049	21	775	0.181176	144	0.0825479	0.32849	665.184	1473.13	7931.88	8372.13	11810.4	2	14	44	35	21	0.75	100	26.8	15	0	2	0.2
63	63	11.6	105.949	37.9512	8.19	18.9	49.1	291	1.2	9.8	213	1.17	14.1716	47.4181	10.7105	1.94641	1494.35	887.611	170.492	2826.15	255.964	5979.48	-0.495293	1133	2.06952	21	775	0.261176	144	0.0704623	1.91472	451.509	1214.93	8143.3	8116.91	11704.2	2	14	44	35	21	0.75	100	26.8	15	0	2	0.2
67	67	10.6	106.037	37.9078	7.85	5.51	52.3	400	1.6	9.9	123	1.39	14.28	47.8151	10.7581	1.91522	1494.37	888.12	179.967	2821.93	198.435	5977.69	0.123823	1123	1.23223	21	804	0.190588	149	0.11743	2.20252	561.506	1618.52	7037.18	7825.57	11157.7	2	14	44	35	21	0.75	100	26.8	15	0	2	0.2
70	70	10.5	106.048	37.9014	7.46	11.9	20.3	348	1.2	9.5	184	1.28	14.2806	47.8616	10.7541	1.91056	1494.52	888.113	181.225	2822.97	170.538	5977.94	0.247646	1128	1.69865	21	797	0.247059	148	0.105878	2.82352	397.009	2067.1	7495.45	7985.01	11990.9	2	10	29	50	21	1.12	100	24.1	9.3	0	1	0.3
71	71	11	106.053	37.8978	8.12	6.12	29.4	286	1.1	9.2	128	1.39	14.2806	47.8616	10.7541	1.91056	1494.52	888.113	181.225	2822.97	341.565	5977.94	-0.123823	1126	1.64681	21	802	0.247059	149	0.066028	0.734494	159.657	2471.97	7116.49	7587.06	12277.3	2	10	29	50	21	1.12	100	24.1	9.3	0	1	0.3
72	72	10.2	106.053	37.9014	7.89	24.3	58.8	132	0.8	9.9	197	1.3	14.2806	47.8616	10.7541	1.91056	1494.52	888.113	181.225	2822.97	161.565	5977.94	-0.123823	1127	1.55535	21	797	0.256471	148	0.179802	0.734494	533.488	2197.15	7246.6	7891.95	12306.6	2	10	29	50	21	1.12	100	24.1	9.3	0	1	0.3
77	77	10.5	105.654	37.5331	7.95	8.65	19.4	231	1.3	14.4	148	1.12	14.4289	47.5195	10.9471	2.21934	1457.7	882.751	165.838	2708.28	270	5926.19	0	1184	0.634008	21	489	0.190588	99	0	1.85759	834.86	1949.09	6635.83	7531.39	13680.9	2	7	41	38	21	0.46	100	27.4	12	0.1	2	0.3
93	93	9.02	105.707	37.4866	8.23	17.2	32.3	111	1.5	9.8	124	1.39	14.5278	47.6733	11.0465	2.22493	1456.62	883.378	168.091	2695.58	26.5651	5920.61	0.247646	1179	1.58285	21	532	0.261176	108	0.0814728	1.03867	1368.53	2404.78	4504.18	5963.61	6972.45	2	10	90	6	4	2.41	92	1.6	0	0	0	0.1
96	96	10	105.637	37.5088	7.96	24.5	72.4	372	1.4	12.9	164	1.38	14.4728	47.5238	10.991	2.22026	1456.65	883.272	165.116	2702.07	0	5923.81	-0.123823	1182	0.361592	21	460	0.2	93	0.340793	0.929039	348.055	3196.83	638.794	13270.8	20190.9	2	10	29	50	21	1.12	100	24.1	9.3	0	1	0.3
100	100	9.77	105.602	37.4913	8.06	24.2	52.4	148	1.5	12.1	158	1.11	14.4667	47.5574	10.9832	2.23345	1452.97	882.865	166.339	2693.88	-1	5919.3	-0.123823	1192	0.74101	21	511	0.232941	104	0.0693788	0	215.458	3233.51	5485.5	12285.2	24169.9	2	10	29	50	21	1.12	100	24.1	9.3	0	1	0.3
105	105	9.27	105.802	37.592	8.38	7.82	32.1	153	1.6	8.4	98	1.45727	14.4767	47.5642	10.989	2.16764	1468.12	884.386	165.741	2730.09	18.4349	5937.77	0.123823	1167	1.92229	21	603	0.195294	122	0.198686	0.734494	1380.77	2954.94	3200.93	15291.1	21478.2	2	10	29	50	21	1.12	100	24.1	9.3	0	1	0.3
111	111	11.4	106.057	37.9013	7.95	13.6	35	122	1.3	14.2	129	1.16	14.2806	47.8616	10.7541	1.91056	1494.52	888.113	181.225	2822.97	281.31	5977.94	0.123823	1124	1.44301	21	1064	0.214118	197	0.225662	1.18423	1527.03	8750.96	8623.28	3739.14	1485.56	2	10	29	50	21	1.12	100	24.1	9.3	0	1	0.3
118	118	11.3	106.117	37.8968	7.86	9.06	48.1	290	1.8	11.9	65	1.36	14.3001	48.1093	10.7523	1.88186	1495.9	888.486	187.204	2829.89	0	5980.05	-0.371469	1113	1.51443	21	1377	0.242353	316	0.338786	0.929039	217.638	1559.62	5898.23	7076.84	8881.04	2	10	29	50	21	1.12	100	24.1	9.3	0	1	0.3
121	121	11.9	106.112	37.9044	7.88	25.6	69.9	122	1.5	12.2	153	1.17	14.3012	48.0664	10.7564	1.88563	1495.76	888.493	186.156	2828.52	173.66	5979.7	0	1117	1.42458	21	804	0.204706	149	0.131762	2.10244	126.213	1570.46	6564.99	7832.36	10046.1	2	10	29	50	21	1.12	100	24.1	9.3	0	1	0.3
127	127	11.4	106.106	37.9297	7.89	16.4	43.3	291	1.3	11.5	142	1.15	14.2683	48.0916	10.7261	1.87013	1497.1	888.619	187.219	2834.29	40.2364	5981.83	-0.371469	1114	1.02684	21	1438	0.218824	330	0.120581	3.94932	939.664	732.654	6994.54	6968.01	9856.88	2	10	29	50	21	1.12	100	24.1	9.3	0	1	0.3
128	128	11	106.108	37.933	7.87	9.86	33.6	225	1.1	10.2	173	1.12	14.2606	48.0983	10.7196	1.86457	1497.62	888.73	187.328	2836.1	288.435	5982.56	0.123823	1117	0.667006	21	1438	0.261176	330	0.217862	0.734494	467.13	1185.22	7045.7	7715.83	10397.7	2	10	29	50	21	1.12	100	24.1	9.3	0	1	0.3
130	130	10.1	106.085	37.9299	7.49	14.7	31.7	111	1.6	10.9	172	1.34	14.2586	48.0093	10.7232	1.88051	1496.56	888.428	185.197	2831.93	170.538	5981.05	0.495293	1120	1.23418	21	1814	0.275294	417	0.145311	2.82352	447.23	193.606	7468.47	6599.74	10010.9	2	10	29	50	21	1.12	100	24.1	9.3	0	1	0.3
133	133	10.4	106.093	37.8794	7.69	10.6	68.9	162	1.4	9.8	173	1.13	14.3184	47.9759	10.7778	1.91243	1493.72	888.071	183.464	2820.41	258.69	5976.6	0	1124	1.51243	21	807	0.261176	150	0.0981486	1.18423	206.817	2097.5	2970.98	3832.78	3741.77	2	10	29	50	21	1.12	100	24.1	9.3	0	1	0.3
142	142	10.9	106.131	37.8687	8.46	16.7	63.6	131	0.9	11.1	176	1.13	14.3515	48.1494	10.7978	1.89546	1494.64	888.55	186.262	2824.55	90	5977.93	0	1122	1.52002	21	1071	0.256471	246	0.150587	1.85759	602.482	229.505	5946.28	1847.51	3740.95	2	10	29	50	21	1.12	100	24.1	9.3	0	1	0.3
149	149	11.5	106.15	37.8327	7.75	11.4	72.9	386	1.4	14.5	188	1.29	14.2732	48.2534	10.7147	1.93747	1490.04	886.145	189.225	2820.2	116.565	5973.6	0.123823	1147	2.00947	21	1910	0.327059	439	0.428796	2.07667	2944.46	3345.97	6514.58	13145.6	19299.4	2	7	41	38	21	0.46	100	27.4	12	0.1	2	0.3
150	150	10.8	106.132	37.8361	7.59	10.2	27.2	332	1.3	9.6	127	1.19	14.2377	48.2475	10.6796	1.94696	1488.99	885.427	190.207	2819.53	251.565	5972.73	-0.247646	1154	3.33326	23	1409	0.214118	324	0.102034	0.734494	2913.7	3317.48	6489.24	13091.2	19226.2	2	7	41	38	21	0.46	100	27.4	12	0.1	2	0.3
158	158	11	106.236	37.9883	7.92	22.2	65.1	165	1.2	11	164	1.28	14.1743	48.7454	10.6108	1.79855	1501.58	889.157	197.824	2865.87	225	5991.38	0.123823	1116	0.837525	21	1464	0.308235	336	0.230411	0.32849	498.612	739.116	855.499	1099.31	5948.73	2	10	29	50	21	1.12	100	24.1	9.3	0	1	0.3
159	159	10.4	106.19	37.9325	8.14	16.6	48.3	361	1.3	10.2	154	1.37	14.2572	48.4458	10.6967	1.83403	1499	888.971	194.338	2848.42	45	5986.03	0	1115	1.06733	21	1400	0.256471	321	0.147868	0.32849	1624.96	304.402	4136.85	4196.83	6831.73	2	10	29	50	21	1.12	100	24.1	9.3	0	1	0.3
160	160	11	106.19	37.9361	8.37	9.02	51.7	366	1.4	12.9	168	1.21	14.2572	48.4458	10.6967	1.83403	1499	888.971	194.338	2848.42	198.435	5986.03	-0.123823	1118	1.15463	21	1401	0.242353	322	0.152567	2.20252	1592.47	223.63	4524.38	4603.62	6427.8	2	10	29	50	21	1.12	100	24.1	9.3	0	1	0.3
164	164	10.1	106.19	37.9181	8.17	10.1	65.6	368	1.5	11.2	120	1.32	14.2908	48.403	10.7283	1.8504	1497.69	888.851	192.568	2842.5	350.538	5983.92	0.247646	1116	0.939585	21	1405	0.28	323	0.0509791	2.82352	382.547	2721.19	4363.31	7955.33	2212.71	2	10	29	50	21	1.12	100	24.1	9.3	0	1	0.3
165	165	10.7	106.194	37.9217	8.24	8.09	43.3	396	1.3	15.1	148	1.3	14.2757	48.4251	10.7146	1.83809	1498.74	889.069	193.481	2846.31	288.435	5985.43	-0.123823	1114	2.44614	21	1405	0.251765	323	0.0473573	0.734494	1202.74	1959.52	4180.93	8560.27	1757.43	2	10	29	50	21	1.12	100	24.1	9.3	0	1	0.3
169	169	12.4	106.308	37.999	7.64	16.5	55	191	1.3	12.5	140	1.36	14.0953	49.106	10.5236	1.77728	1502.75	888.98	199.265	2882.56	315	5996.19	0	1116	1.66331	21	2358	0.265882	130	0.18083	0.32849	652.706	1717.08	3201.7	7541.04	2870.87	2	10	29	50	21	1.12	100	24.1	9.3	0	1	0.3
174	174	11.3	106.213	37.9611	8.43	12.8	17.8	284	1.4	15.6	214	1.16	14.2112	48.5962	10.6496	1.81339	1500.5	889.069	196.696	2858.02	0	5989.01	-0.123823	1117	0.232735	21	3846	0.472941	884	0.0174055	0.929039	1020.54	710.366	3155.1	7617.89	3829.81	2	10	29	50	21	1.12	100	24.1	9.3	0	1	0.3
175	175	11	106.135	37.9294	7.66	19	47.6	135	1.5	14.2	152	1.12	14.2659	48.1805	10.7176	1.86234	1497.36	888.603	189.514	2837.1	170.538	5982.54	-0.371469	1115	1.53086	21	3573	0.256471	821	0.114692	2.82352	664.321	1790.58	2166.4	8586.98	2815.79	2	10	29	50	21	1.12	100	24.1	9.3	0	1	0.3
183	183	9.88	106.176	37.8401	8.32	13.2	21.5	155	1.6	10.8	105	1.66217	14.3422	48.266	10.7828	1.91087	1492.83	887.792	187.479	2823.61	126.87	5976.32	-0.123823	1131	2.06099	21	1416	0.265882	325	0.187257	4.63546	639.09	1068.44	4364.42	4928.58	7273.78	2	10	29	50	21	1.12	100	24.1	9.3	0	1	0.3
194	194	11.3	106.02	38.0324	7.89	9.27	63.2	189	1.5	8.4	136	1.12	14.1068	47.7364	10.6445	1.8728	1500.53	888.842	174.893	2848.56	171.87	5987.3	-0.123823	1128	0.928652	21	767	0.181176	142	0.0779099	1.64202	266.532	890.132	4969.36	4488.57	5458.03	2	10	29	50	21	1.12	100	24.1	9.3	0	1	0.3
195	195	11.6	106.021	38.0344	7.86	15.7	25.9	215	1.4	9.5	184	1.25	14.1068	47.7364	10.6445	1.8728	1500.53	888.842	174.893	2848.56	-1	5987.3	0.123823	1127	1.26273	21	767	0.195294	142	0.0473719	0	203.791	750.455	4196.59	4141.46	4918.23	2	10	29	50	21	1.12	100	24.1	9.3	0	1	0.3
198	198	11	105.978	38.0606	7.64	25.4	33.6	204	1.1	10.2	133	1.29	14.0809	47.5056	10.6579	1.89084	1500.83	888.924	169.432	2850.26	149.036	5988.17	0.247646	1119	4.42094	21	757	0.228235	140	0.0945447	1.35416	695.317	731.481	3574.02	4025.38	3836.93	2	4	37	46	17	0.42	100	12.7	3	0	13	0.1
199	199	11.2	105.978	38.0642	8.14	25.5	69.7	271	0.9	11.3	68	1.1	14.0737	47.4921	10.6582	1.88894	1501.32	889.048	168.794	2852.1	225	5988.83	0.247646	1121	3.43631	21	757	0.251765	140	0.130957	3.28135	640.534	1009.73	3202.34	3763.24	3551.57	2	4	37	46	17	0.42	100	12.7	3	0	13	0.1
208	208	10.5	106.43	38.5175	8.56	9.58	45.6	240	1.3	11.7	82	1.45	13.512	49.8002	10.1112	1.68144	1526.01	891.177	192.928	2959.24	45	6024.24	0	1106	3.08285	21	1384	0.383529	330	0.605701	2.29822	431.18	2599.97	3931.72	7424.05	2770.15	2	10	29	50	21	1.12	100	24.1	9.3	0	1	0.3
209	209	10	106.431	38.5198	8.54	13	66.8	263	1.6	13.3	143	1.6	13.512	49.8002	10.1112	1.68144	1526.01	891.177	192.928	2959.24	143.13	6024.24	0.371469	1108	3.08912	21	1384	0.294118	330	0.591562	2.32153	1607.27	1411.34	3986.13	8823.62	1638.31	2	10	29	50	21	1.12	100	24.1	9.3	0	1	0.3
210	210	9.59	106.435	38.5194	8.5	20.8	52	273	1.3	14.1	202	1.44	13.5003	49.8443	10.094	1.68155	1526.65	891.266	193.087	2961.62	344.745	6025.3	0.247646	1106	2.7125	21	1384	0.345882	330	0.217225	2.64652	1478.2	1624.82	3814.67	8434.38	1976.11	2	10	29	50	21	1.12	100	24.1	9.3	0	1	0.3
211	211	10.6	106.427	38.5295	8.73	25.2	21.7	231	1.9	13.6	209	1.52	13.5016	49.7836	10.0998	1.69126	1526.94	891.335	191.467	2960.27	135	6024.63	0.123823	1098	3.44054	21	1386	0.223529	330	0.447292	0.32849	1280.78	1076.64	3642.75	8719.28	1857.37	2	10	29	50	21	1.12	100	24.1	9.3	0	1	0.3
213	213	11	106.483	38.5569	8.29	14.7	77.4	265	1.5	12.2	138	1.43	13.4367	49.9788	10.0113	1.6954	1529.33	891.448	193.096	2972.16	180	6029.7	0.123823	1097	2.35636	21	1378	0.218824	328	0.508111	0.929039	1462.15	1746.04	4337.91	8944.01	1419.39	2	10	29	50	21	1.12	100	24.1	9.3	0	1	0.3
214	214	10.3	106.494	38.5335	8.32	20.8	44.9	298	1	14.6	202	1.15	13.4443	50.0499	10.0169	1.67489	1528.08	891.24	195.898	2972.69	26.5651	6030.19	-0.123823	1098	2.71328	21	1381	0.242353	329	0.198887	1.03867	1155.99	2080.78	4239.53	9079.82	1200.71	2	4	37	46	17	0.42	100	12.7	3	0	13	0.1
215	215	8.14	106.286	38.5588	8.4	16.3	72.7	494	1.2	12.8	156	1.75	13.5616	48.7924	10.2526	1.80991	1526.87	892.045	167.964	2945.46	215.538	6018.4	0.123823	1097	2.61198	21	7407	0.275294	1582	0.112773	1.99734	336.631	517.633	3652.67	6489.74	4943.42	2	10	29	50	21	1.12	100	24.1	9.3	0	1	0.3
217	217	9.21	106.381	38.4277	8.53	16.4	47.7	223	1.9	11	170	1.53	13.6089	49.5975	10.2323	1.66907	1521.76	890.829	193.508	2947.17	78.6901	6019.43	-0.123823	1101	1.93387	21	7942	0.364706	1166	0.429872	1.18423	755.81	13.8665	4142.13	6450.31	5062.24	2	10	29	50	21	1.12	100	24.1	9.3	0	1	0.3
218	218	8.92	106.386	38.4204	8.39	6.98	151	296	0.9	7.8	63	1.2	13.6234	49.5958	10.2458	1.66555	1521.54	890.914	193.596	2946.51	344.745	6019.32	0.247646	1098	1.93043	21	7854	0.171765	1153	0.132153	2.64652	783.23	102.976	4535.33	6166.85	5400.02	1	10	29	50	21	1.12	100	24.1	9.3	0	1	0.3
219	219	9.04	106.386	38.424	8.08	40	254	611	5	12.5	417	1.52	13.6234	49.5958	10.2458	1.66555	1521.54	890.914	193.596	2946.51	26.5651	6019.32	-0.247646	1095	3.85288	21	7854	0.237647	1153	0.163104	4.14789	663.787	972.574	5168.22	6519.88	5295.73	2	10	29	50	21	1.12	100	24.1	9.3	0	1	0.3
221	221	8.71	106.339	38.5085	7.91	61.5	459	749	6.7	13.8	501	1.42	13.5798	49.2577	10.2363	1.72458	1524.43	891.368	183.714	2944.99	315	6018.36	0.247646	1104	2.17075	21	8386	0.218824	1231	0.266364	0.656959	601.027	1348.95	5326.55	6843.5	5073.28	1	10	29	50	21	1.12	100	24.1	9.3	0	1	0.3
224	224	9.5	106.36	38.4512	8.49	28.9	137	461	3.8	11.4	226	1.4	13.594	49.452	10.2342	1.69066	1522.49	890.885	190.204	2945.39	198.435	6018.48	0	1106	1.44963	21	7886	0.2	1157	0.23874	0.734494	633.888	923.873	2985.24	7370.64	4048.63	2	10	29	50	21	1.12	100	24.1	9.3	0	1	0.3
226	226	8.21	106.365	38.4537	8.66	15.6	97.3	173	0.8	12.5	147	1.41	13.58	49.5286	10.2123	1.68572	1522.48	890.732	191.669	2947.24	26.5651	6019.1	0.495293	1108	2.05365	21	7973	0.270588	1170	0.209163	1.03867	925.868	58.3074	4034.34	6698.9	4819.81	2	10	29	50	21	1.12	100	24.1	9.3	0	1	0.3
228	228	9.15	106.368	38.4459	7.78	17.6	124	995	0.8	10.4	153	1.39	13.5977	49.5357	10.2289	1.67915	1521.75	890.686	192.515	2946.13	139.764	6018.74	-0.495293	1097	2.5433	21	7838	0.275294	1150	0.109968	3.94932	1443.58	2187.44	1490.85	1761.1	10056.9	2	10	29	50	21	1.12	100	24.1	9.3	0	1	0.3
231	231	9.06	106.369	38.4304	8.24	40.4	221	787	1.4	12.6	476	1.16	13.6067	49.5391	10.237	1.67624	1521.38	890.665	192.888	2945.58	161.565	6018.56	-0.123823	1104	0.99842	21	7953	0.298824	1167	0.825291	0.734494	671.751	2192.95	1966.83	1174.34	8954.9	2	10	29	50	21	1.12	100	24.1	9.3	0	1	0.3
236	236	7.77	106.376	38.4387	8.4	20.5	72.1	222	0.9	10.9	198	1.37	13.5837	49.608	10.2074	1.67475	1521.73	890.539	193.849	2948.05	5.19443	6019.4	0.123823	1110	0.580055	21	7876	0.312941	1156	0.0976684	5.11758	275.761	1427.32	770.787	2178.84	9588.75	2	10	29	50	21	1.12	100	24.1	9.3	0	1	0.3
237	237	8.37	106.377	38.437	8.55	12.7	48.5	124	0.7	7.2	116	1.14	13.6089	49.5975	10.2323	1.66907	1521.76	890.829	193.508	2947.17	123.69	6019.43	-0.123823	1106	0.580055	21	7876	0.336471	1156	0.117031	1.67452	310.5	1539.21	1166.47	1776.99	9277.89	2	10	29	50	21	1.12	100	24.1	9.3	0	1	0.3
238	238	8.9	106.379	38.43	8.06	33.8	277	545	1.5	13.1	376	1.11	13.6089	49.5975	10.2323	1.66907	1521.76	890.829	193.508	2947.17	246.801	6019.43	-0.123823	1104	0.863426	21	7942	0.204706	1166	0.245028	1.76843	408.506	1662.19	1568.11	1378.34	8974.75	0	10	29	50	21	1.12	100	24.1	9.3	0	1	0.3
242	242	7.61	106.487	38.4408	8.64	12	47.8	132	1	7.7	102	1.26	13.5224	50.0593	10.0974	1.63868	1523.74	890.774	199.514	2965.86	158.199	6027.82	-0.247646	1105	2.4902	21	7695	0.270588	1129	0.0977636	2.50015	1362.14	1240.43	4298.92	10106.3	405.914	2	4	37	46	17	0.42	100	12.7	3	0	13	0.1
246	246	10.3	106.45	38.4237	8.47	18.3	25.8	199	2.5	12.7	178	1.6	13.5657	49.9378	10.1516	1.64193	1522.07	890.607	198.773	2958.33	180	6024.35	0	1105	3.40382	21	7947	0.265882	1166	0.255329	0.929039	1381.63	1197.86	4190.29	9214.42	1300.53	2	7	24	44	32	0.49	100	15	3	1.8	39	23.2
247	247	9.66	106.451	38.4228	8.57	21.8	22.1	207	1.3	14.1	171	1.49	13.5657	49.9378	10.1516	1.64193	1522.07	890.607	198.773	2958.33	-1	6024.35	0	1104	3.40382	21	7947	0.303529	1166	0.169453	0	322.15	2901.14	2476.29	10476	353.434	2	7	24	44	32	0.49	100	15	3	1.8	39	23.2
248	248	10	106.452	38.4234	8.52	19.7	22	174	2	12.3	157	1.5	13.5657	49.9378	10.1516	1.64193	1522.07	890.607	198.773	2958.33	206.565	6024.35	0	1106	3.22074	21	7947	0.270588	1166	0.209551	1.03867	661.917	2853.04	2845.66	10298.8	132.344	2	7	24	44	32	0.49	100	15	3	1.8	39	23.2
255	255	7.45	106.36	38.4257	8.66	11.9	32.4	238	0.6	9.1	100	1.84	13.6243	49.4728	10.2608	1.6791	1520.91	890.689	192.107	2943.27	356.186	6017.66	-0.247646	1109	1.14049	21	7988	0.284706	1172	0.204554	3.48762	557.406	552.752	3942.65	3350.81	8298.91	2	10	29	50	21	1.12	100	24.1	9.3	0	1	0.3
263	263	10.2	106.443	38.4377	8.44	28.5	43	174	2.8	15.3	310	1.83	13.5706	49.884	10.163	1.64661	1522.46	890.753	197.667	2956.69	8.1301	6023.65	0.247646	1097	2.38812	21	7889	0.261176	1158	0.0823313	1.64202	1939.07	874.241	2062.15	5722.91	5082.06	2	7	24	44	32	0.49	100	15	3	1.8	39	23.2
272	272	7.99	106.478	38.4373	8.51	12.5	71.2	157	1.8	8.8	135	1.14	13.5442	50.023	10.1218	1.63722	1522.78	890.67	199.565	2962.87	315	6026.49	0	1104	2.52164	21	7702	0.247059	1130	0.1003	1.31374	332.692	635.236	4717.62	4769.58	5308.38	2	10	29	50	21	1.12	100	24.1	9.3	0	1	0.3
273	273	7.68	106.487	38.4444	8.29	11.4	41.8	239	1.1	8.5	135	1.64	13.5224	50.0593	10.0974	1.63868	1523.74	890.774	199.514	2965.86	296.565	6027.82	-0.123823	1096	2.31408	21	7663	0.28	1125	0.0968305	3.1133	522.345	803.946	5051.23	4756.51	5478.32	2	7	36	43	21	0.49	100	15	9	1.8	39	23.2
276	276	8.05	106.495	38.4503	8.53	11.8	26.7	116	0.9	9.3	121	1.13	13.5098	50.0927	10.0817	1.63819	1524.34	890.868	199.598	2968.37	14.0362	6029.03	-0.123823	1105	3.05205	22	7663	0.256471	1125	0.202596	1.91472	728.259	2638.9	2115.79	9651.1	1750.35	2	7	36	43	21	0.49	100	15	9	1.8	39	23.2
292	292	10.5	106.45	38.4124	8.12	14.3	35.5	191	4.6	11.4	152	1.15	13.5804	49.9333	10.1653	1.639	1521.85	890.698	198.706	2957.7	329.036	6024.27	0.247646	1103	4.78181	21	7776	0.265882	1141	0.117012	1.35416	849.721	895.029	3229	6180.71	888.755	2	7	24	44	32	0.49	100	15	3	1.8	39	23.2
295	295	10.2	106.237	38.3717	8.04	9.46	22.3	101	2.1	8.6	133	1.21	13.743	48.7222	10.4478	1.7351	1517.49	890.88	180.891	2924.49	315	6010.55	0.247646	1110	1.92342	21	1369	0.237647	399	0.470687	0.985384	937.364	619.516	2358.72	5586.21	1791.77	2	10	29	50	21	1.12	100	24.1	9.3	0	1	0.3
296	296	9.75	106.214	38.3142	8.19	7.1	25.4	133	1.2	9.3	75	1.23	13.7821	48.6615	10.4705	1.74329	1514.73	890.343	181.718	2917.69	206.565	6007.57	-0.123823	1111	1.10761	21	1262	0.312941	368	0.194545	1.03867	387.132	1465.36	2801.39	6308.42	1260.94	2	10	29	50	21	1.12	100	24.1	9.3	0	1	0.3
302	302	10.3	106.229	38.3573	8.18	11.5	19	117	1.6	9.8	121	1.11	13.7474	48.6566	10.456	1.74259	1516.81	890.71	180.192	2922.7	45	6009.73	-0.371469	1100	1.70989	21	1308	0.204706	382	0.52335	4.26254	153.156	937.682	699.727	2563.79	9659.89	2	10	29	50	21	1.12	100	24.1	9.3	0	1	0.3
305	305	9.11	106.317	38.4032	8.46	14.3	41.3	198	1.2	12.1	170	1.72	13.6749	49.1806	10.3406	1.69882	1519.74	890.841	187.784	2935.47	348.69	6014.69	0.123823	1102	0.931251	21	1293	0.143529	377	0.261567	1.18423	934.479	182.19	1440.76	2703.19	9197.33	1	10	29	50	21	1.12	100	24.1	9.3	0	1	0.3
306	306	9.48	106.317	38.4104	8.35	16.4	27.7	198	2.7	12.1	183	1.66	13.6749	49.1806	10.3406	1.69882	1519.74	890.841	187.784	2935.47	-1	6014.69	0	1099	0.641492	21	845	0.355294	247	0.140269	0	1255.05	1787.37	7687.45	4693.28	4469.32	2	10	29	50	21	1.12	100	24.1	9.3	0	1	0.3
307	307	8.16	106.321	38.4068	8.5	7.98	49.5	230	0.9	8.2	80	1.7	13.667	49.2597	10.3242	1.69221	1519.86	890.79	189.13	2937.07	116.565	6015.28	0	1102	0.375045	21	1728	0.294118	504	0.134202	2.07667	982.46	2161.69	7414.42	4315.11	4483.31	2	10	29	50	21	1.12	100	24.1	9.3	0	1	0.3
309	309	10.5	106.326	38.4103	8.3	19.5	26.8	348	1.6	13.6	261	1.27	13.667	49.2597	10.3242	1.69221	1519.86	890.79	189.13	2937.07	315	6015.28	0	1100	0.687689	21	1348	0.463529	394	0.14809	2.29822	314.353	3394.48	3516.05	2194.88	8008.68	2	10	29	50	21	1.12	100	24.1	9.3	0	1	0.3
310	310	9.41	106.279	38.364	7.93	16.7	123	348	4.6	12	156	1.68	13.7376	48.9866	10.4127	1.70934	1517.62	890.794	185.72	2927.88	251.565	6011.75	-0.495293	1103	0.715199	21	1284	0.261176	375	0.44116	2.93557	60.0641	3251.51	2773.32	2370.51	8489.02	2	10	29	50	21	1.12	100	24.1	9.3	0	1	0.3
312	312	9.15	106.279	38.3712	8.4	7.79	22.1	182	3.7	11.2	88	1.62	13.7338	48.9715	10.413	1.71039	1518.07	890.917	185.104	2928.43	101.31	6012.08	-0.123823	1107	0.730499	21	1754	0.256471	512	0.274829	1.18423	504.98	3519.04	3197.44	1848.27	8382.5	2	10	29	50	21	1.12	100	24.1	9.3	0	1	0.3
315	315	9.91	106.284	38.3711	8.38	9.59	28.5	174	1.5	11.4	105	1.18	13.7266	49.0535	10.3974	1.70337	1518.18	890.864	186.533	2929.92	315	6012.61	0	1110	0.772287	21	1754	0.308235	512	0.441912	2.29822	695.895	3529.35	2897.08	1524.23	8754.39	2	10	29	50	21	1.12	100	24.1	9.3	0	1	0.3
317	317	9.14	106.289	38.3711	8.42	14.7	35.5	239	1.7	11.4	203	1.41	13.7266	49.0535	10.3974	1.70337	1518.18	890.864	186.533	2929.92	0	6012.61	-0.247646	1102	1.41749	21	1325	0.327059	387	0.682989	2.78517	923.096	3294.11	2621.28	1240.57	9126.28	2	10	29	50	21	1.12	100	24.1	9.3	0	1	0.3
319	319	9.96	106.293	38.3602	8.34	8.78	53.3	255	1.7	12.1	287	1.61	13.7305	49.0677	10.3973	1.70246	1517.73	890.743	187.119	2929.38	217.875	6012.28	0	1107	0.626968	21	1280	0.237647	373	0.195313	2.64652	1458.01	2551.43	1822.57	1353.84	9801	2	10	29	50	21	1.12	100	24.1	9.3	0	1	0.3
320	320	10.8	106.293	38.3638	8.08	9.61	246	708	2.1	13.8	294	1.26	13.7305	49.0677	10.3973	1.70246	1517.73	890.743	187.119	2929.38	194.036	6012.28	-0.371469	1105	1.32312	21	1280	0.261176	373	0.158573	1.91472	1390.45	2907.93	2180.07	946.599	9524.98	2	10	29	50	21	1.12	100	24.1	9.3	0	1	0.3
321	321	8.91	106.293	38.3674	8.31	7.62	33.5	158	1.5	10.7	79	1.48	13.7305	49.0677	10.3973	1.70246	1517.73	890.743	187.119	2929.38	270	6012.28	-0.123823	1110	0.974422	21	1325	0.331765	387	0.0467896	2.78517	469.537	2690.86	2256.79	2475.19	8909.32	2	10	29	50	21	1.12	100	24.1	9.3	0	1	0.3
322	322	9.65	106.298	38.3674	8.21	21.4	41	223	1	13.4	282	1.45	13.7285	49.1423	10.3873	1.69493	1517.97	890.797	188.227	2930.83	288.435	6012.92	-0.495293	1103	1.30186	21	1117	0.28	326	0.0451179	1.46875	824.519	2382.16	1889.96	2311.52	9300.72	2	10	29	50	21	1.12	100	24.1	9.3	0	1	0.3
324	324	9.78	106.287	38.3098	8.41	22.1	30	149	1.4	13.1	268	1.32	13.7659	49.1265	10.4093	1.69826	1515.87	890.464	189.138	2926.1	0	6010.77	0.123823	1101	3.18253	21	1325	0.345882	387	0.178262	0.929039	778.58	3781.18	3877.16	3278.32	7313.1	2	10	29	50	21	1.12	100	24.1	9.3	0	1	0.3
329	329	9.9	106.288	38.317	8.34	18.9	20.4	157	2.2	12.2	188	1.48	13.7659	49.1265	10.4093	1.69826	1515.87	890.464	189.138	2926.1	180	6010.77	-0.371469	1098	2.15598	21	1276	0.28	372	0.0868848	0.46455	588.176	3870.39	3503.83	2954.57	7705.08	2	10	29	50	21	1.12	100	24.1	9.3	0	1	0.3
333	333	10	106.292	38.3278	8.14	13.7	50.5	288	2.1	12.4	137	1.44	13.7513	49.1207	10.3997	1.70001	1516.05	890.373	189.078	2926.96	45	6010.99	0	1099	3.50831	21	1277	0.181176	373	0.109421	0.32849	65.8036	3092.85	2936.66	3248.06	8173.27	2	10	29	50	21	1.12	100	24.1	9.3	0	1	0.3
334	334	8.59	106.311	38.3162	8.34	17.5	33.3	141	1.6	11.1	65	1.59	13.7725	49.2558	10.4017	1.6829	1516.6	890.794	190.557	2928.93	344.055	6012.25	0.123823	1112	1.79347	22	1274	0.223529	372	0.456049	3.37813	240.425	3312.33	3010.15	2935.84	8126.92	2	4	37	46	17	0.42	100	12.7	3	0	13	0.1
335	335	8.79	106.32	38.3239	8.33	9.18	35	190	3.7	10.7	84	1.59	13.7609	49.3139	10.3879	1.67697	1517.16	890.867	191.198	2931.22	270	6013.25	-0.371469	1116	0.295901	21	1275	0.36	372	0.0722195	5.09668	397.468	3560.66	3135.25	2649.56	8097.05	2	4	37	46	17	0.42	100	12.7	3	0	13	0.1
337	337	8.4	106.324	38.3274	8.38	9.48	22.8	198	1.9	8.1	72	1.36	13.7609	49.3139	10.3879	1.67697	1517.16	890.867	191.198	2931.22	39.8056	6013.25	0.123823	1109	0.469536	21	1275	0.265882	372	0.100708	3.62349	463.798	2555.43	2526.08	3378.23	8619.44	2	4	37	46	17	0.42	100	12.7	3	0	13	0.1
341	341	9.08	106.31	38.3132	8.38	11.7	33.6	158	1.3	12.2	119	1.41	13.7725	49.2558	10.4017	1.6829	1516.6	890.794	190.557	2928.93	30.9638	6012.25	-0.123823	1106	1.1397	22	1274	0.247059	372	0.314675	1.35416	1173.76	1879.64	1741.08	3088.37	9395.7	2	4	37	46	17	0.42	100	12.7	3	0	13	0.1
342	342	9.43	106.329	38.3238	8.36	10.2	15.1	133	1.8	11.4	88	1.44	13.7609	49.3139	10.3879	1.67697	1517.16	890.867	191.198	2931.22	281.31	6013.25	-0.371469	1103	2.07239	21	1275	0.350588	372	0.235956	1.18423	999.138	2130.22	1770.81	2697.16	9343.02	2	4	37	46	17	0.42	100	12.7	3	0	13	0.1
343	343	8.89	106.329	38.3274	8.07	15.6	38.6	231	1	11	184	1.62	13.7609	49.3139	10.3879	1.67697	1517.16	890.867	191.198	2931.22	90	6013.25	-0.371469	1099	0.631359	21	1275	0.261176	372	0.231477	0.929039	1528.74	1569.57	1348.81	3010.59	9784.38	2	4	37	46	17	0.42	100	12.7	3	0	13	0.1
345	345	8.27	106.338	38.3273	8.37	11.5	41	214	2	8.4	109	1.53	13.7476	49.3871	10.3671	1.67267	1517.13	890.725	192.473	2933.06	294.444	6013.86	0.123823	1106	0.959985	21	1282	0.378824	374	0.024264	2.80441	1466.95	1323.71	1062.68	3014.66	10074.9	2	4	37	46	17	0.42	100	12.7	3	0	13	0.1
346	346	9.1	106.312	38.4033	8.58	12.5	18.9	117	0.7	10.5	106	1.3	13.6749	49.1806	10.3406	1.69882	1519.74	890.841	187.784	2935.47	351.87	6014.69	-0.371469	1100	1.07622	21	1293	0.284706	377	0.187885	1.64202	1397.35	1366.93	971.35	2828.77	10139.3	2	10	29	50	21	1.12	100	24.1	9.3	0	1	0.3
348	348	9.72	106.317	38.414	8.55	13.1	17.9	125	28	8.1	160	1.46	13.6749	49.1806	10.3406	1.69882	1519.74	890.841	187.784	2935.47	90	6014.69	0	1104	0.730549	21	845	0.171765	247	0.223996	0.929039	1547.7	1473.38	2694.82	5888.22	10198.4	1	10	29	50	21	1.12	100	24.1	9.3	0	1	0.3
350	350	8.98	106.321	38.4031	8.58	10.3	5.6	125	1.9	10.2	116	1.3	13.667	49.2597	10.3242	1.69221	1519.86	890.79	189.13	2937.07	180	6015.28	0.123823	1102	0.685857	21	1728	0.369412	504	0.144029	1.85759	768.548	688.053	3078.68	5833.93	10921.7	2	10	29	50	21	1.12	100	24.1	9.3	0	1	0.3
352	352	9.85	106.326	38.4031	8.54	17.2	27.3	182	1.2	13.2	156	1.1	13.667	49.2597	10.3242	1.69221	1519.86	890.79	189.13	2937.07	315	6015.28	0.123823	1101	0.975216	21	1728	0.237647	504	0.0563976	1.31374	282.429	981.951	3157.75	6270.05	3332.04	2	10	29	50	21	1.12	100	24.1	9.3	0	1	0.3
355	355	9.37	106.274	38.3532	8.43	15.3	18.5	181	2.2	12.3	193	1.03	13.7469	48.9974	10.4177	1.70756	1517.3	890.776	186.088	2927.2	35.5377	6011.48	0	1104	0.506657	21	1284	0.388235	375	0.0440326	1.99734	787.59	1250.64	2965.79	6773.52	2669.82	2	10	29	50	21	1.12	100	24.1	9.3	0	1	0.3
357	357	9.01	106.279	38.3496	8.45	11.7	8	133	2.6	10	151	1.19	13.7469	48.9974	10.4177	1.70756	1517.3	890.776	186.088	2927.2	303.69	6011.48	0.371469	1109	0.774359	21	1284	0.411765	375	0.103086	6.66969	561.762	2828.24	2715.19	7355.08	5517.17	2	10	29	50	21	1.12	100	24.1	9.3	0	1	0.3
358	358	8.73	106.279	38.346	8.19	16.3	49.1	157	2.1	10.1	146	1.33	13.7469	48.9974	10.4177	1.70756	1517.3	890.776	186.088	2927.2	154.654	6011.48	0.495293	1119	1.07576	21	1279	0.374118	373	0.28732	4.87164	252.588	3036.33	2887.42	7461.81	5834.2	2	10	29	50	21	1.12	100	24.1	9.3	0	1	0.3
360	360	8.96	106.293	38.3386	8.42	5.32	26.1	133	1.8	11.4	239	1.62	13.7529	49.1017	10.4065	1.69911	1516.63	890.593	188.321	2927.45	39.8056	6011.41	0.123823	1107	1.54313	21	1284	0.242353	375	0.17594	3.62349	408.665	2018.27	4089.85	6073.4	5688.56	2	10	29	50	21	1.12	100	24.1	9.3	0	1	0.3
362	362	10	106.275	38.3604	8.38	17.9	39.8	222	1.2	11.7	239	1.29	13.7376	48.9866	10.4127	1.70934	1517.62	890.794	185.72	2927.88	150.255	6011.75	-0.247646	1105	0.637435	21	1284	0.284706	375	0.180927	3.74008	806.405	3610.85	3876.11	8150.85	710.149	2	10	29	50	21	1.12	100	24.1	9.3	0	1	0.3
364	364	9.45	106.279	38.3604	8.53	15.8	32.6	189	1.1	12	149	1.3	13.7376	48.9866	10.4127	1.70934	1517.62	890.794	185.72	2927.88	240.255	6011.75	0.247646	1103	0.557948	21	1284	0.265882	375	0.509996	3.74008	130.254	2765.75	3020.61	8212.17	1408.98	2	10	29	50	21	1.12	100	24.1	9.3	0	1	0.3
366	366	10.3	106.281	38.351	8.16	13.1	30.4	222	0.3	11.9	170	1.04	13.7469	48.9974	10.4177	1.70756	1517.3	890.776	186.088	2927.2	294.444	6011.48	0.247646	1115	0.546053	21	1284	0.416471	375	0.141566	2.80441	189.387	3216.24	3471.7	8420.96	1311.61	2	10	29	50	21	1.12	100	24.1	9.3	0	1	0.3
367	367	10.8	106.107	38.1928	8.23	28	107	558	0.4	12.2	316	1.39	13.9208	48.1754	10.5512	1.80313	1508.77	889.943	176.709	2889.45	347.471	5998.88	0.123823	1120	1.33227	21	1285	0.214118	375	0.123032	4.27508	424.189	3406	3656.75	8343.81	1085.64	2	10	29	50	21	1.12	100	24.1	9.3	0	1	0.3
371	371	10.6	106.117	38.2035	8.51	17.4	73.9	271	1	13.1	156	1.28	13.9064	48.1351	10.5568	1.80322	1509.54	890.091	175.28	2892.39	315	5999.86	0	1118	1.55886	21	747	0.261176	218	0.072037	6.86532	4251.51	566.257	4303.66	3356.05	2295.62	2	10	29	50	21	1.12	100	24.1	9.3	0	1	0.3
372	372	10.3	106.112	38.1927	8.17	18.5	91.3	664	3.9	10.5	184	1.32	13.9208	48.1754	10.5512	1.80313	1508.77	889.943	176.709	2889.45	120.964	5998.88	0.371469	1116	0.978315	21	1285	0.327059	375	0.175667	1.35416	4109.66	1340.29	4324.61	3853.92	2238.48	2	10	29	50	21	1.12	100	24.1	9.3	0	1	0.3
373	373	11	106.116	38.1927	8.19	12.3	73.7	255	2.2	11.5	137	1.48	13.9208	48.1754	10.5512	1.80313	1508.77	889.943	176.709	2889.45	315	5998.88	0.247646	1110	3.25562	21	1285	0.345882	375	0.26273	0.985384	2136.08	4335.02	3290.82	6541.01	2007.55	2	10	29	50	21	1.12	100	24.1	9.3	0	1	0.3
375	375	10.3	106.117	38.1999	8.41	21	53.3	346	1.2	13.9	186	1.58	13.9208	48.1754	10.5512	1.80313	1508.77	889.943	176.709	2889.45	141.009	5998.88	0	1121	1.00303	21	747	0.251765	218	0.0645221	6.25095	797.633	96.1852	3309.61	696.525	4950.2	2	10	29	50	21	1.12	100	24.1	9.3	0	1	0.3
379	379	10.3	106.121	38.2034	8.32	15.7	56.2	411	1.8	10.6	181	1.44	13.908	48.2179	10.551	1.79503	1509.77	890.157	176.617	2893.5	0	6000.16	-0.247646	1110	0.441706	21	1262	0.247059	368	0.0530057	0.929039	925.311	1108.51	6558.17	2622.73	3866.91	2	10	29	50	21	1.12	100	24.1	9.3	0	1	0.3
382	382	9.52	106.316	38.3888	8.52	8.4	18.9	109	0.7	10.2	98	1.19	13.6932	49.1958	10.3537	1.69408	1519.07	890.8	188.539	2934.28	161.565	6014.23	0.247646	1107	1.61803	21	1281	0.242353	374	0.147343	2.93557	2473.54	402.807	7773.1	883.03	1416.96	2	10	29	50	21	1.12	100	24.1	9.3	0	1	0.3
386	386	9.5	106.321	38.3959	8.61	10.9	12.8	117	0.8	10.3	145	1.4	13.6762	49.2663	10.3311	1.68985	1519.52	890.771	189.492	2936.48	333.435	6015.06	-0.123823	1099	1.10189	21	1278	0.242353	373	0.447102	2.07667	141.586	442.654	4473.94	1270.54	4484.31	2	10	29	50	21	1.12	100	24.1	9.3	0	1	0.3
392	392	8.63	106.26	38.3065	8.51	11.9	56.7	182	1.7	9.5	102	1.74	13.7981	48.9965	10.4449	1.70939	1515.03	890.528	187.244	2921.34	45	6009.05	0	1103	0.217791	21	1360	0.270588	397	0.08137	0.32849	82.7259	2231	3886.14	4031.41	1576.07	2	10	29	50	21	1.12	100	24.1	9.3	0	1	0.3
394	394	10.5	106.264	38.3065	8.52	13.1	27.4	182	1.7	12	154	1.35	13.7981	48.9965	10.4449	1.70939	1515.03	890.528	187.244	2921.34	176.186	6009.05	0	1101	0.2699	21	1360	0.430588	397	0.0640991	3.48762	94.6054	2445.21	3296.87	3497.38	1904.28	2	10	29	50	21	1.12	100	24.1	9.3	0	1	0.3
396	396	10.3	106.265	38.3137	8.46	12.8	25.4	182	0.7	11.5	145	1.19	13.7637	48.9852	10.4218	1.71375	1515.26	890.245	187.261	2923.32	255.964	6009.47	-0.123823	1101	0.461635	21	1294	0.350588	378	0.0416467	1.91472	945.384	1530.66	2732.54	3356.36	3046.29	2	10	29	50	21	1.12	100	24.1	9.3	0	1	0.3
398	398	10.4	106.269	38.31	8.22	12.4	78.7	174	1.9	11.2	140	1.39	13.7637	48.9852	10.4218	1.71375	1515.26	890.245	187.261	2923.32	0	6009.47	0.123823	1108	0.223837	21	1360	0.505882	397	0.0490121	5.09668	167.553	2125.63	2051.26	2478.29	2638.3	2	10	29	50	21	1.12	100	24.1	9.3	0	1	0.3
399	399	10.3	106.269	38.3136	8.23	15.7	56.3	182	1.1	12.6	147	1.21	13.7637	48.9852	10.4218	1.71375	1515.26	890.245	187.261	2923.32	150.945	6009.47	-0.123823	1104	0.543069	21	1294	0.44	378	0.0947203	2.39008	311.199	906.303	1909.58	3085.51	5338.32	2	10	29	50	21	1.12	100	24.1	9.3	0	1	0.3
400	400	10.5	106.264	38.3287	8.06	22.9	212	430	4	13	371	1.25	13.7599	48.9687	10.4236	1.71388	1515.71	890.363	186.685	2923.98	180	6009.84	0.123823	1105	0.465773	21	1305	0.232941	381	0.384933	1.39341	503.965	1516.31	3419.76	5779.34	8865.54	2	10	29	50	21	1.12	100	24.1	9.3	0	1	0.3
401	401	10.6	106.266	38.3271	8.2	19.5	75.6	215	1.3	11.6	224	1.79	13.7599	48.9687	10.4236	1.71388	1515.71	890.363	186.685	2923.98	-1	6009.84	0	1103	0.500809	21	1305	0.294118	381	0.0850847	0	1457.31	1418.95	2777.84	1480.5	889.992	2	10	29	50	21	1.12	100	24.1	9.3	0	1	0.3
402	402	10.3	106.238	38.3105	8.21	10.4	81.3	223	1.8	11.6	131	1.2	13.7817	48.8197	10.4552	1.72656	1515.19	890.445	184.25	2920.24	45	6008.56	0	1110	0.548605	21	1277	0.294118	373	0.102348	0.32849	537.243	212.945	3136.82	3874.53	9503.78	2	10	29	50	21	1.12	100	24.1	9.3	0	1	0.3
403	403	10.3	106.273	38.274	8.22	5.72	35.9	215	1.7	12	224	1.37	13.8195	49.0889	10.446	1.70107	1514.77	890.671	188.636	2920.96	251.565	6009.09	-0.123823	1106	0.62033	21	1436	0.355294	419	0.0636669	0.734494	208.411	1227.03	1857.82	2057.55	9195.76	2	10	29	50	21	1.12	100	24.1	9.3	0	1	0.3
405	405	10.8	106.278	38.2811	8.39	21.4	46.2	264	1.6	14.2	192	1.28	13.8195	49.0889	10.446	1.70107	1514.77	890.671	188.636	2920.96	56.3099	6009.09	-0.123823	1107	0.62036	21	1419	0.435294	414	0.492997	3.34618	490.402	70.1871	3343.79	4109.81	8859.49	2	10	29	50	21	1.12	100	24.1	9.3	0	1	0.3
406	406	9.72	106.287	38.2882	8.4	19.7	28.1	239	1.8	13.4	180	1.74	13.809	49.1458	10.4353	1.69437	1515.32	890.744	189.279	2923.35	315	6010.06	0	1103	1.66159	21	1388	0.289412	405	0.185555	1.97019	1032.8	574.398	3275.67	3931.05	8307.44	2	10	29	50	21	1.12	100	24.1	9.3	0	1	0.3
407	407	11.4	106.287	38.2918	8.41	15.4	20.6	223	1.9	12.8	138	1.64	13.809	49.1458	10.4353	1.69437	1515.32	890.744	189.279	2923.35	321.34	6010.06	0	1104	1.79182	21	1388	0.294118	405	0.195201	2.97197	672.546	184.646	3018.82	4283.54	8535.39	2	1	15	29	56	2.27	83	22.2	0	0	2	0.1
408	408	12.1	106.292	38.2918	8.41	9.93	17.8	198	1	11	242	1.27	13.809	49.1458	10.4353	1.69437	1515.32	890.744	189.279	2923.35	180	6010.06	-0.495293	1097	1.70986	21	1388	0.341176	405	0.379152	4.17365	1218.49	561.438	2995.18	4149.7	7980.26	2	1	15	29	56	2.27	83	22.2	0	0	2	0.1
411	411	9.75	106.296	38.2953	8.45	11.1	22.6	445	1	7.8	119	1.22	13.8016	49.2179	10.4207	1.68886	1515.42	890.705	190.395	2925.01	0	6010.66	0.123823	1108	1.59046	22	1289	0.261176	376	0.137116	1.85759	1035.76	252.917	3464.3	3807.39	5234.78	2	4	37	46	17	0.42	100	12.7	3	0	13	0.1
418	418	10.5	106.289	38.3891	7.63	8.13	68.6	203	1.2	14.9	167	1.56	13.7083	49.0342	10.3858	1.70774	1518.84	890.904	185.759	2931.19	90	6013.11	-0.371469	1105	0.756702	21	1420	0.270588	414	0.391963	1.39341	1814.09	2255.08	2659.67	6099.88	5355.54	2	10	29	50	21	1.12	100	24.1	9.3	0	1	0.3
423	423	9.46	106.307	38.3781	8.09	10.4	51.6	283	1.7	9.8	194	1.54	13.717	49.2068	10.3715	1.68928	1518.54	890.869	188.97	2932.94	11.3099	6013.82	0.247646	1110	2.08882	21	1320	0.265882	385	0.335259	1.18423	512.864	2089.62	3811.98	4472.61	8090.73	2	10	29	50	21	1.12	100	24.1	9.3	0	1	0.3
426	426	11.8	106.223	38.2601	6.45	7.26	33	441	1.8	11.4	120	1.49	13.8316	48.7897	10.466	1.74006	1512.28	890.021	185.33	2910.98	216.87	6004.99	0.371469	1120	1.11404	21	1724	0.251765	503	0.705741	2.32153	353.666	2344.48	2920.18	5334.7	7823.52	2	10	29	50	21	1.12	100	24.1	9.3	0	1	0.3
454	454	10.8	106.094	38.2001	8.06	8.55	31.9	160	1.2	11.8	153	1.15	13.9224	48.0056	10.5682	1.81843	1508.42	889.909	173.779	2887.2	315	5998.4	-0.123823	1119	1.44859	21	1252	0.312941	365	0.064137	1.31374	231.419	1888.89	5847.27	2856.43	7479.25	2	10	29	50	21	1.12	100	24.1	9.3	0	1	0.3
457	457	9.46	106.098	38.2037	8.16	11.7	59	204	1.5	8	194	1.22	13.9046	48.0512	10.5626	1.81158	1509.3	890.025	173.91	2891.33	315	5999.58	0	1118	0.977632	21	1255	0.232941	366	0.0710329	1.31374	488.284	4720.18	2231.19	3376.16	4195.36	2	10	29	50	21	1.12	100	24.1	9.3	0	1	0.3
458	458	11.7	106.103	38.1964	7.86	25.7	73.5	114	1.3	13.4	168	1.41	13.919	48.0932	10.5569	1.81118	1508.53	889.875	175.374	2888.35	18.4349	5998.59	-0.247646	1116	1.32327	21	1259	0.312941	367	0.198145	0.734494	890.209	4376.15	2558.15	3745.85	4550.52	2	10	29	50	21	1.12	100	24.1	9.3	0	1	0.3
463	463	10.2	106.075	38.1931	8.12	15.3	44	197	1.7	13.6	137	1.15	13.9309	47.9126	10.5849	1.82489	1508.45	890.046	171.926	2885.99	219.289	5998.29	-0.123823	1116	1.62956	21	1254	0.261176	366	0.0655281	3.29768	776.463	5542.22	1882.27	2114.54	2937.28	2	10	29	50	21	1.12	100	24.1	9.3	0	1	0.3
464	464	11.8	106.075	38.1967	7.98	10.4	65.2	287	1.5	12.3	79	1.03	13.9309	47.9126	10.5849	1.82489	1508.45	890.046	171.926	2885.99	270	5998.29	0.123823	1114	1.5726	21	1254	0.247059	366	0.0605418	0.929039	371.077	5618.81	2028.08	2471.52	3292.44	2	10	29	50	21	1.12	100	24.1	9.3	0	1	0.3
469	469	11.9	106.08	38.1966	7.99	9.95	33.1	117	1.6	14.36	199	1.15	13.9309	47.9126	10.5849	1.82489	1508.45	890.046	171.926	2885.99	344.745	5998.29	0	1112	1.46658	21	1254	0.204706	366	0.099944	2.64652	1616.3	3010.07	5422	3425.64	77.7537	2	10	29	50	21	1.12	100	24.1	9.3	0	1	0.3
476	476	10.2	106.089	38.1857	7.58	10.67	24.6	195	1.2	8.6	176	1.14	13.938	48.019	10.574	1.81688	1508.23	889.988	174.163	2885.47	23.1986	5997.99	0	1111	0.916179	21	1260	0.303529	368	0.118009	1.76843	1016.97	2389.28	2628.91	6302.63	2832.94	2	10	29	50	21	1.12	100	24.1	9.3	0	1	0.3
478	478	10.6	106.093	38.1857	7.88	13.89	77.1	145	1.4	14.6	138	1.54	13.938	48.019	10.574	1.81688	1508.23	889.988	174.163	2885.47	180	5997.99	0.123823	1115	1.43904	21	1260	0.298824	368	0.0712506	1.85759	574.138	3606.96	3181.48	5525.57	5979.92	2	10	29	50	21	1.12	100	24.1	9.3	0	1	0.3
482	482	11.8	106.103	38.1856	7.69	28.18	76.3	361	2	14.6	159	1.64	13.9346	48.1057	10.5628	1.80977	1508.34	889.956	175.742	2886.64	78.6901	5998.19	-0.123823	1114	1.35686	21	1261	0.251765	368	0.12692	2.36745	1777.45	46701.1	5611.56	1488.45	31409.5	2	10	29	50	21	1.12	100	24.1	9.3	0	1	0.3
486	486	10.7	106.108	38.1831	8.01	6.41	31.7	403	1.4	14.4	184	1.32	13.9363	48.1871	10.5571	1.80187	1508.58	890.026	177.061	2887.75	315	5998.49	0.123823	1117	1.2461	21	1352	0.265882	395	0.106075	0.32849	573.809	44644	7394.59	2420.36	23044.8	2	10	29	50	21	1.12	100	24.1	9.3	0	1	0.3
487	487	11.3	106.098	38.1604	7.66	24.83	67.5	291	1.1	12.1	189	1.25	13.9722	48.144	10.5714	1.80824	1507.5	889.997	177.227	2881.52	135	5996.83	-0.247646	1111	1.36292	21	758	0.204706	141	0.0735899	0.32849	960.932	44250.8	7433.38	2050.08	22818.8	2	10	29	50	21	1.12	100	24.1	9.3	0	1	0.3
488	488	12.1	106.098	38.164	7.98	18.43	49.7	381	1.7	13.7	138	1.41	13.9722	48.144	10.5714	1.80824	1507.5	889.997	177.227	2881.52	90	5996.83	-0.371469	1110	1.64286	21	758	0.232941	141	0.0730582	0.929039	495.139	44643.6	6887.83	2304.08	22626.1	2	10	29	50	21	1.12	100	24.1	9.3	0	1	0.3
489	489	11.5	106.107	38.1603	7.8	12.75	75.2	155	1.4	12.7	120	1.27	13.9685	48.227	10.5604	1.80173	1507.61	889.968	178.736	2882.79	135	5997.07	-0.247646	1113	1.52659	21	761	0.223529	141	0.0487789	0.985384	246.688	2192.26	4449.16	2008.62	215.252	2	10	29	50	21	1.12	100	24.1	9.3	0	1	0.3
490	490	10.8	106.074	38.0726	7.83	14.27	52.2	346	1.6	9	119	1.21	14.0806	48.0631	10.6075	1.82977	1503.39	889.449	179.842	2860.75	90	5990.9	-0.123823	1119	1.41366	21	771	0.204706	143	0.211575	0.929039	121.645	2104.23	4241.51	2200.97	90.5764	2	10	29	50	21	1.12	100	24.1	9.3	0	1	0.3
492	492	11.6	106.077	38.0648	7.88	26.56	71.6	260	1.5	14.3	183	1.38	14.0806	48.0631	10.6075	1.82977	1503.39	889.449	179.842	2860.75	-1	5990.9	0.247646	1115	1.87967	21	1040	0.223529	193	0.113868	0	223.36	1665.99	3672.24	2828.75	432.514	2	10	29	50	21	1.12	100	24.1	9.3	0	1	0.3
495	495	12.8	106.105	38.0631	7.73	8.45	30	327	1.8	15	134	1.15	14.0816	48.1984	10.5959	1.81744	1503.77	889.518	182.637	2863.15	-1	5991.47	0	1117	1.98595	21	1044	0.204706	194	0.178275	0	441.418	883.042	2092.55	4359.23	889.181	2	10	29	50	21	1.12	100	24.1	9.3	0	1	0.3
502	502	12.7	106.101	38.0993	7.39	18.2	46.5	370	1.7	12.3	149	1.11	14.0335	48.1967	10.5785	1.81238	1505.26	889.682	180.727	2870.84	63.4349	5993.67	0.123823	1113	1.11856	21	769	0.218824	143	0.140309	3.1133	766.908	348.457	4938.5	7316.16	5040.18	2	10	29	50	21	1.12	100	24.1	9.3	0	1	0.3
508	508	12	106.12	38.0563	7.68	13.1	26.3	160	1.5	14.4	177	1.29	14.121	48.3011	10.6128	1.80764	1503.71	889.769	185.611	2861.65	303.69	5991.19	0.123823	1115	1.64875	21	782	0.214118	145	0.154134	3.34618	284.094	5219.05	2657.3	1433.71	2690.6	2	10	29	50	21	1.12	100	24.1	9.3	0	1	0.3
515	515	10.9	106.168	38.0564	7.86	9.46	58.3	214	1.5	9.1	163	1.09	14.1285	48.5284	10.6047	1.78652	1504.7	890.121	189.95	2867.68	104.036	5992.95	0.371469	1118	1.89576	21	789	0.237647	146	0.22491	3.82517	1343.98	1168.18	2582.39	3943.62	553.133	2	10	29	50	21	1.12	100	24.1	9.3	0	1	0.3
518	518	11.3	106.304	38.2124	7.85	15.4	33.7	160	1.5	10.7	198	1.17	13.8611	49.329	10.4113	1.70112	1512.21	890.361	193.195	2916.47	-1	6007.29	0	1104	2.05482	21	2243	0.242353	123	0.529525	0	668.484	1457.78	2329.54	5317.99	2114.94	2	10	29	50	21	1.12	100	24.1	9.3	0	1	0.3
521	521	9.2	106.108	38.3638	8.05	13.8	11.5	183	1.4	12.2	131	1.3324	13.7502	47.7225	10.5487	1.84278	1514.84	890.557	162.862	2913.69	161.565	6006.74	0.123823	1134	2.11425	21	7373	0.336471	1575	0.153653	3.66765	305.673	1897.46	1782.96	5404.71	1796	2	10	79	15	6	0.41	100	11	9.1	0	4	0.4
522	522	11.4	106.478	38.4844	8.27	14.4	12.1	105	0.9	16.6	214	1.45573	13.501	50.0081	10.0818	1.65377	1525.27	890.969	197.589	2965.66	180	6027.4	0	1100	5.59632	21	8390	0.284706	1231	0.265957	0.929039	143.828	626.711	4302.72	4056.89	3182.31	2	7	24	44	32	0.49	100	15	3	1.8	39	23.2
541	541	10.5	106.476	38.6031	8.49	9.62	20	198	2.4	10.8	112	1.24	13.4139	49.8659	9.98818	1.73641	1531.32	891.619	188.308	2973.02	341.565	6029.61	0.371469	1101	2.94079	21	1355	0.251765	323	0.185398	2.20252	1395.24	6082.49	3595.22	8082	2442.58	2	5	50	27	23	0.5	100	32.9	9	0	17	1
546	546	8.22	106.281	38.5895	8.73	11.4	26.6	174	0.9	9.2	110	1.63	13.5679	48.6336	10.2693	1.83746	1527.88	892.479	162.006	2946.19	315	6018.91	-0.247646	1101	2.01793	21	1879	0.256471	448	0.0589958	1.31374	222.12	2775.76	3452.99	6044.04	3841.46	2	10	29	50	21	1.12	100	24.1	9.3	0	1	0.3
549	549	10.7	106.402	39.0399	8.18	37	69.3	446	1.6	11.8	426	1.43	13.5715	46.1745	10.0455	2.26468	1550.15	890.544	150.534	2975.32	251.565	6047.12	0	1110	10.0648	21	3084	0.261176	471	0.610453	0.734494	1649.96	983.962	5962.46	6356.43	4649.01	2	10	29	50	21	1.12	100	24.1	9.3	0	1	0.3
551	551	10.5	106.407	39.0327	8.11	30.5	75.5	529	1.2	12.4	291	1.54	13.5896	46.2767	10.0622	2.24985	1550.4	891.084	149.891	2974.36	251.565	6046.64	0.247646	1111	11.9396	21	3116	0.232941	476	0.202168	2.93557	341.816	2980.57	2686.43	7108.79	29729.1	2	10	29	50	21	1.12	100	24.1	9.3	0	1	0.3
552	552	11.3	106.407	39.0399	7.87	28.3	15.6	215	4.3	12.1	365	1.58	13.5715	46.1745	10.0455	2.26468	1550.15	890.544	150.534	2975.32	98.1301	6047.12	0	1111	10.8031	21	3084	0.232941	471	0.49686	1.64202	916.965	2028.7	876.068	740.357	11381.5	2	10	29	50	21	1.12	100	24.1	9.3	0	1	0.3
554	554	8.11	106.286	38.9168	8.46	27.6	22.1	256	2.9	6.3	283	1.76	13.5704	46.6362	10.1688	2.21768	1544.82	892.8	124.213	2968.8	45	6038.1	-0.123823	1101	6.29128	22	2711	0.214118	414	0.972979	1.31374	1178.05	3808.22	1375.17	1857.16	16030	2	7	41	38	21	0.46	100	27.4	12	0.1	2	0.3
559	559	10.3	106.544	38.7391	8.58	13.4	24	150	1	10.3	128	1.42	13.3179	49.6665	9.85631	1.84387	1538.6	891.975	184.823	2990.23	243.435	6037.55	0.247646	1095	2.46166	21	1354	0.308235	209	0.131705	1.03867	969.851	1161.51	5309.57	6520.55	1659.49	2	10	29	50	21	1.12	100	24.1	9.3	0	1	0.3
560	560	10.7	106.548	38.7391	8.57	10.6	28.1	117	1.1	10.5	119	1.46	13.3179	49.6665	9.85631	1.84387	1538.6	891.975	184.823	2990.23	335.556	6037.55	-0.371469	1097	2.71073	21	978	0.256471	151	0.16781	2.80441	190.446	1869.15	2989.61	2380.26	4053.98	0	10	29	50	21	1.12	100	24.1	9.3	0	1	0.3
561	561	10.5	106.547	38.6886	8.49	5.97	23.1	101	1.3	6.4	56	1.45	13.3217	49.8365	9.87053	1.79793	1536.31	891.805	187.701	2989	45	6036.57	-0.371469	1095	2.86133	21	982	0.261176	152	0.715385	0.985384	149.868	1593.53	6524.95	3570.12	6600.12	2	10	29	50	21	1.12	100	24.1	9.3	0	1	0.3
562	562	9.77	106.552	38.6886	8.5	6.46	18.3	109	1.5	9.5	63	1.44	13.3217	49.8365	9.87053	1.79793	1536.31	891.805	187.701	2989	153.435	6036.57	0	1096	3.99879	21	982	0.242353	152	0.830088	2.07667	1562.93	3367.72	1968.12	5897.23	773.076	2	10	29	50	21	1.12	100	24.1	9.3	0	1	0.3
563	563	10.8	106.571	38.7207	8.53	7.21	14.2	117	2.9	9.6	68	1.53	13.2984	49.7431	9.83937	1.82635	1538.27	891.911	187.857	2993.87	285.255	6039.03	-0.123823	1090	3.44609	22	981	0.256471	151	0.231809	2.64652	238.993	1089.07	1145.96	952.494	6259.09	2	10	29	50	21	1.12	100	24.1	9.3	0	1	0.3
566	566	9.31	106.561	38.7432	8.39	10	44.3	158	3.1	8.2	133	1.53	13.3075	49.6881	9.84596	1.83967	1538.65	891.948	186.155	2992.14	147.095	6038.37	-0.495293	1098	3.23212	21	979	0.388235	151	0.0955581	4.69279	489.266	87.9801	882.215	8348.83	7368.95	2	10	29	50	21	1.12	100	24.1	9.3	0	1	0.3
568	568	11.1	106.569	38.7381	8.42	10.3	28	166	2.6	9.7	96	1.32	13.3026	49.702	9.84164	1.83478	1538.83	892.027	187.2	2993.95	180	6039.28	-0.247646	1081	3.03806	21	979	0.261176	151	0.509624	2.78517	4172.94	953.272	4296.23	3592.16	2256.57	2	10	29	50	21	1.12	100	24.1	9.3	0	1	0.3
571	571	12.1	106.29	38.7905	8.45	20.9	33.1	223	2	14.3	241	1.54	13.541	47.7536	10.1978	2.07779	1538.85	893.705	129.559	2963.29	0	6029.19	0.123823	1091	4.05672	21	951	0.218824	147	0.0905357	0.929039	1158.21	1080.72	3086.37	5847.97	10559	2	7	24	44	32	0.49	100	15	3	1.8	39	23.2
577	577	10.5	106.339	38.8388	8.13	11.1	57.2	224	2.3	13.6	143	1.33	13.547	47.7829	10.1296	2.09863	1542.73	893.379	136.661	2966.78	303.69	6033.3	0	1094	6.33315	21	952	0.223529	147	1.09098	1.67452	463.119	1195.93	3716.03	5783.3	25894.2	2	10	29	50	21	1.12	100	24.1	9.3	0	1	0.3
579	579	11.1	106.263	38.7606	8.16	12.7	35.7	207	2.7	13.3	148	1.36	13.5525	47.6497	10.2453	2.07139	1537.31	894.014	125.979	2961.19	8.1301	6027.65	-0.123823	1095	7.55056	21	1296	0.256471	309	0.48333	1.64202	239.825	3487.4	5311.9	5723.63	4825.82	2	7	24	44	32	0.49	100	15	3	1.8	39	23.2
581	581	11.3	106.523	39.0889	8.13	23.3	28.1	158	1.2	9.5	290	1.44	13.6966	45.9943	10.171	2.25216	1556.03	892.605	166.387	2981.09	180	6054.52	-0.247646	1076	1.31446	21	2590	0.232941	274	0.375489	1.85759	272.13	1297.33	2267.31	4321.85	9206.3	2	7	24	44	32	0.49	100	15	3	1.8	39	23.2
584	584	12.1	106.502	38.7988	8.17	4.93	50.3	158	2.6	10.8	316	1.36	13.3803	49.2017	9.8983	1.93941	1541.35	892.182	173.645	2981.87	296.565	6035.92	0	1091	2.65439	21	1348	0.378824	208	0.291238	2.07667	941.256	2421.33	4690.91	5941.18	20792.9	2	7	24	44	32	0.49	100	15	3	1.8	39	23.2
588	588	10.8	106.568	38.7892	8.37	18.3	35.9	199	1.2	12.7	166	1.37	13.305	49.4941	9.8298	1.88286	1540.99	892.073	185.47	2994.33	329.036	6040.29	-0.247646	1089	2.77369	21	975	0.298824	150	0.606277	1.35416	267.574	2327.13	622.323	12076.6	19446	2	10	29	50	21	1.12	100	24.1	9.3	0	1	0.3
593	593	11.8	106.6	38.7852	8.25	6.69	28.1	150	2.1	10.6	80	1.36	13.2844	49.5181	9.81222	1.87487	1541.07	892.038	188.093	2998.15	-1	6041.9	0	1092	3.24179	21	977	0.270588	151	0.305544	0	1448.99	2911.17	5816.99	3590.93	436.859	2	10	29	50	21	1.12	100	24.1	9.3	0	1	0.3
594	594	9.21	106.145	38.6248	8.28	9.87	31.2	256	1.3	11.3	112	1.5208	13.5928	47.1457	10.4406	2.02531	1527.94	893.681	123.543	2946.43	152.354	6019.51	0	1088	16.5233	21	3665	0.214118	507	0.299621	5.4897	141.089	1744.34	5768.98	2322.51	7051.9	2	10	29	50	21	1.12	100	24.1	9.3	0	1	0.3
604	604	11.2	106.407	39.0363	8.4	15.6	8.7	98	1.8	12.1	198	1.63747	13.5896	46.2767	10.0622	2.24985	1550.4	891.084	149.891	2974.36	270	6046.64	0.247646	1112	12.7469	21	3116	0.284706	476	0.209648	0.929039	996.047	1320.42	7133	7811.83	1101.42	2	10	29	50	21	1.12	100	24.1	9.3	0	1	0.3
607	607	10.9	106.586	38.9917	8.21	16.1	99.3	140	1.7	11.5	151	1.64967	13.5283	47.5493	9.97831	2.11664	1551.65	892.442	181.923	2985.8	265.236	6049.01	0.866762	1095	4.5018	21	966	0.298824	149	0.903628	5.57637	352.03	7809.57	3618.72	2067.4	1899.43	2	10	29	50	21	1.12	100	24.1	9.3	0	1	0.3
619	619	11.6	106.709	39.1686	8.24	6.82	41.8	183	0.9	12.4	205	1.66	13.706	45.7562	10.2068	2.28182	1559.65	892.937	200.131	2992.52	315	6065.1	0	1083	3.67531	21	1846	0.270588	195	0.0926089	0.32849	1167.33	5832.92	3280.88	8396.88	2218.41	2	10	29	50	21	1.12	100	24.1	9.3	0	1	0.3
621	621	11.3	106.71	39.1717	8.22	5.96	28	191	1.6	11.8	233	1.62	13.706	45.7562	10.2068	2.28182	1559.65	892.937	200.131	2992.52	18.4349	6065.1	0	1074	5.55286	21	1846	0.247059	195	0.125847	0.734494	511.957	482.145	2365.31	4577.34	1752.48	2	10	29	50	21	1.12	100	24.1	9.3	0	1	0.3
623	623	11.4	106.711	39.1703	8.41	20.6	23.8	191	2.7	10.4	183	1.66	13.706	45.7562	10.2068	2.28182	1559.65	892.937	200.131	2992.52	45	6065.1	0	1078	6.72791	21	1843	0.265882	195	0.124001	2.29822	71.6659	58339.3	10657.6	14037.5	32658.7	2	10	29	50	21	1.12	100	24.1	9.3	0	1	0.3
624	624	10.4	106.712	39.1689	8.34	19.6	25	175	2.8	11.6	229	1.53	13.706	45.7562	10.2068	2.28182	1559.65	892.937	200.131	2992.52	0	6065.1	-0.123823	1081	5.00936	21	1843	0.270588	195	0.124001	0.929039	628.884	44657.9	7781.62	2583.22	23373	2	10	29	50	21	1.12	100	24.1	9.3	0	1	0.3
626	626	11.2	106.775	39.161	8.32	12.7	23.3	183	1.8	10.6	201	1.64	13.6625	46.0553	10.1535	2.25685	1559.03	892.976	210.227	2995.28	296.565	6066.44	0.123823	1081	5.61125	21	1844	0.341176	195	0.276698	2.07667	1177.96	64325.5	4491.62	2353.74	41567.2	2	10	29	50	21	1.12	100	24.1	9.3	0	1	0.3
628	628	12.1	106.745	39.1272	8.11	15.7	12.8	156	1.1	12.1	142	1.36403	13.632	46.3646	10.1136	2.22198	1557.68	892.854	207.175	2994.6	329.036	6063.36	0.123823	1091	7.20282	21	1852	0.261176	196	0.422201	1.35416	1231.04	46854.9	7257.65	2522.85	24734.6	2	10	29	50	21	1.12	100	24.1	9.3	0	1	0.3
